# Supplementary material for: Carriage Rate of Enterobacterales Resistant to Extended-Spectrum Cephalosporins in the Tunisian Population
Source: Pathogens. 2024 Jul 26;13(8):624. doi: 10.3390/pathogens13080624 (PMC11356955; doi:10.3390/pathogens13080624)
Supplement: Supplementary file 1 [file pathogens-13-00624-s001.zip]

Archive with 1 entries (1 files):
- pathogens-3111065-supplementary.xlsx
