# Supplementary material for: Carriage Rate of Enterobacterales Resistant to Extended-Spectrum Cephalosporins in the Tunisian Population
Source: Pathogens. 2024 Jul 26;13(8):624. doi: 10.3390/pathogens13080624 (PMC11356955; doi:10.3390/pathogens13080624)
Supplement: Supplementary file 1 [file pathogens-13-00624-s001.zip › pathogens-3111065-supplementary.xlsx]

## Sheet: Table S1_QC
Sample	FastQC Total Sequences_R1		Quast Total length			Coverage (X)	kraken/bracken_species_1	kraken/bracken_abondance_1
	Total Sequences_R1	Total Sequences_R2	Total length	No ctgs	N50
i4377g63521	13036787	13036787	5142269	102	205839	765.637	E.coli	1.00000
i4378g63224	12521064	12521064	5501641	65	271202	687.315	Klebsiella	0.96296
i4379g63144	11751151	11751151	5558259	620	30141	638.482	E.coli	0.86344
i4380g63525	10887322	10887322	4829470	72	267606	680.814	E.coli	1.00000
i4381g63522	11708742	11708742	4962516	99	197888	712.55	E.coli	0.96491
i4382g63524	12338274	12338274	4829107	70	267606	771.604	E.coli	1.00000
i4383g63523	13002938	13002938	4956741	93	197888	792.232	E.coli	0.97196
i4384g63240	12596309	12596309	4976352	124	116499	764.433	E.coli	0.96951
i4385g63364	14699715	14699715	5543355	187	120267	800.835	Klebsiella	0.94231
i4386g63236	15282737	15282737	5118594	121	168369	901.69	E.coli	0.98649
i4387g63526	13902629	13902629	4816513	95	146560	871.708	E.coli	1.00000
i4388g63527	6243971	6243971	4959421	103	187533	380.222	E.coli	0.98425
i4389g63366	11783059	11783059	4777312	97	159128	744.872	E.coli	0.98148
i4390g63528	12009597	12009597	5006228	109	197888	724.477	E.coli	0.97826
i4391g63246	13019165	13019165	5060413	148	145028	776.97	E.coli	0.98947
i4392g63248	15094770	15094770	5495834	232	187682	829.468	E.coli	0.99333
i4393g63529	12603041	12603041	4961055	97	197888	767.199	E.coli	0.96460
i4394g63530	11877485	11877485	4961598	91	197888	722.953	E.coli	0.96262
i4395g63233	13037352	13037352	4787822	86	156912	822.353	E.coli	0.93269
i4396g63365	11286608	11286608	4783894	127	82300	712.507	E.coli	0.98026
i4397g63531	17720358	17720358	4961200	94	199483	1078.68	E.coli	0.96364
i4398g63532	20181081	20181081	5001698	95	199483	1218.52	E.coli	0.95455
i4399g63533	18243483	18243483	4961980	99	199044	1110.35	E.coli	0.96491
i4400g63362	17135850	17135850	4960969	70	195062	1043.15	E.coli	1.00000
i4401g63227	17841590	17841590	5147967	208	93146	1046.66	E.coli	0.98502
i4402g63242	19640675	19640675	4761433	66	181890	1245.74	E.coli	1.00000

## Sheet: Table S2_distance_matrix_all
ST		63144	63227	63233	63236	63240	63242	63246	63248	63362	63365	63366	63521	63522	63523	63524	63525	63526	63527	63528	63529	63530	63531	63532	63533
13823	63144	0	1310	2067	2061	2059	1641	2042	2180	1641	1645	1346	2128	2188	2189	1289	1289	1317	2189	2188	2186	2187	2189	2187	2187
10	63227	1310	0	2113	2133	2098	1620	2106	2233	1620	1649	391	2167	2265	2266	645	644	312	2265	2265	2263	2264	2266	2264	2264
155	63233	2067	2113	0	1631	495	2129	1706	2244	2129	2125	2118	2250	2279	2280	2132	2132	2123	2279	2278	2277	2278	2280	2278	2278
10955	63236	2061	2133	1631	0	1618	2127	1715	2266	2127	2140	2151	2281	2295	2296	2142	2142	2142	2295	2294	2293	2294	2296	2294	2294
58	63240	2059	2098	495	1618	0	2124	1696	2251	2124	2121	2109	2257	2289	2290	2108	2108	2113	2289	2288	2287	2288	2290	2288	2288
7036	63242	1641	1620	2129	2127	2124	0	2117	2253	3	1282	1649	2252	2288	2289	1611	1611	1617	2288	2287	2286	2287	2289	2287	2287
12637	63246	2042	2106	1706	1715	1696	2117	0	2235	2117	2110	2121	2225	2266	2267	2120	2119	2112	2266	2265	2264	2265	2267	2265	2265
131	63248	2180	2233	2244	2266	2251	2253	2235	0	2253	2253	2245	2092	2226	2227	2242	2242	2245	2225	2225	2224	2225	2227	2225	2225
7036	63362	1641	1620	2129	2127	2124	3	2117	2253	0	1282	1649	2252	2288	2289	1611	1611	1617	2288	2287	2286	2287	2289	2287	2287
480	63365	1645	1649	2125	2140	2121	1282	2110	2253	1282	0	1676	2241	2289	2290	1637	1638	1653	2289	2288	2288	2288	2290	2288	2288
10	63366	1346	391	2118	2151	2109	1649	2121	2245	1649	1676	0	2176	2277	2278	703	702	222	2277	2277	2275	2276	2278	2276	2276
1193	63521	2128	2167	2250	2281	2257	2252	2225	2092	2252	2241	2176	0	2240	2241	2196	2196	2175	2238	2238	2238	2239	2241	2239	2239
349	63522	2188	2265	2279	2295	2289	2288	2266	2226	2288	2289	2277	2240	0	1	2286	2285	2276	52	33	0	1	3	1	3
349	63523	2189	2266	2280	2296	2290	2289	2267	2227	2289	2290	2278	2241	1	0	2286	2286	2277	53	34	1	0	3	0	2
10	63524	1289	645	2132	2142	2108	1611	2120	2242	1611	1637	703	2196	2286	2286	0	3	621	2285	2285	2283	2284	2286	2284	2284
10	63525	1289	644	2132	2142	2108	1611	2119	2242	1611	1638	702	2196	2285	2286	3	0	620	2286	2286	2284	2284	2287	2285	2284
10	63526	1317	312	2123	2142	2113	1617	2112	2245	1617	1653	222	2175	2276	2277	621	620	0	2276	2276	2274	2275	2277	2275	2275
349	63527	2189	2265	2279	2295	2289	2288	2266	2225	2288	2289	2277	2238	52	53	2285	2286	2276	0	45	52	53	55	53	55
349	63528	2188	2265	2278	2294	2288	2287	2265	2225	2287	2288	2277	2238	33	34	2285	2286	2276	45	0	33	34	35	34	36
349	63529	2186	2263	2277	2293	2287	2286	2264	2224	2286	2288	2275	2238	0	1	2283	2284	2274	52	33	0	1	3	1	3
349	63530	2187	2264	2278	2294	2288	2287	2265	2225	2287	2288	2276	2239	1	0	2284	2284	2275	53	34	1	0	3	0	2
349	63531	2189	2266	2280	2296	2290	2289	2267	2227	2289	2290	2278	2241	3	3	2286	2287	2277	55	35	3	3	0	2	4
349	63532	2187	2264	2278	2294	2288	2287	2265	2225	2287	2288	2276	2239	1	0	2284	2285	2275	53	34	1	0	2	0	2
349	63533	2187	2264	2278	2294	2288	2287	2265	2225	2287	2288	2276	2239	3	2	2284	2284	2275	55	36	3	2	4	2	0

## Sheet: Table S2_distance_matrix_ST349
	63522	63523	63527	63528	63529	63530	63531	63532	63533	GCF_000297235.3	GCF_000352705.1	GCF_000387845.2	GCF_000397565.1	GCF_000564835.2	GCF_002230325.1	GCF_002232075.1	GCF_002263055.1	GCF_002307515.1	GCF_002310615.1	GCF_002467445.1	GCF_002484405.1	GCF_002484965.1	GCF_002486005.1	GCF_002514455.1	GCF_002534845.1	GCF_002537995.1	GCF_002540915.1	GCF_002543855.1	GCF_002547315.1	GCF_002917515.1	GCF_003864955.1	GCF_003886035.1	GCF_003886185.1	GCF_003886225.1	GCF_003886245.1	GCF_003886285.1	GCF_003886295.1	GCF_004567065.1	GCF_005385385.1	GCF_005385585.1	GCF_005386165.1	GCF_005386825.1	GCF_005388205.1	GCF_005388325.1	GCF_005388425.1	GCF_006231735.1	GCF_007954255.1	GCF_008040715.1	GCF_008388815.1
63522	0	1	53	33	0	1	3	1	3	270	226	217	210	280	265	211	263	105	222	216	256	229	225	358	212	358	226	349	239	271	25	237	236	236	236	236	236	230	255	232	241	236	242	231	241	305	231	220	31
63523	1	0	54	34	1	0	3	0	2	271	228	218	211	281	266	212	264	106	223	217	258	229	227	359	213	359	227	350	240	272	26	238	237	237	237	237	237	231	256	233	242	237	243	232	242	305	232	221	31
63527	53	54	0	46	53	54	56	54	56	306	263	254	243	316	302	248	299	145	259	253	292	264	261	390	248	390	265	381	276	306	66	274	273	273	273	273	273	266	289	269	278	273	278	266	277	338	267	258	72
63528	33	34	46	0	33	34	35	34	36	288	247	237	226	298	285	231	281	125	241	236	277	247	246	374	232	374	247	365	258	291	46	257	256	256	256	256	256	250	276	250	262	255	261	251	260	322	249	241	52
63529	0	1	53	33	0	1	3	1	3	270	227	217	209	280	265	211	263	105	222	215	257	228	226	358	212	358	226	349	239	271	25	237	236	236	236	236	236	230	255	232	241	236	242	231	241	305	231	220	31
63530	1	0	54	34	1	0	3	0	2	270	227	217	210	280	265	211	263	106	222	216	257	228	226	358	212	358	226	349	239	271	26	237	236	236	236	236	236	230	255	232	241	236	242	231	241	304	231	220	31
63531	3	3	56	35	3	3	0	2	4	272	230	220	212	282	268	214	266	108	226	219	260	231	229	362	215	361	230	352	243	275	29	240	239	240	240	239	239	233	258	236	244	240	246	235	245	307	234	223	34
63532	1	0	54	34	1	0	2	0	2	270	227	217	209	280	265	211	263	106	222	216	257	228	226	358	212	358	226	349	239	271	26	237	236	236	236	236	236	230	255	232	241	236	242	231	241	304	231	220	32
63533	3	2	56	36	3	2	4	2	0	273	230	220	213	283	268	214	265	107	225	219	260	231	229	361	215	361	229	352	242	273	28	240	239	239	239	239	239	233	258	235	244	239	245	234	244	306	234	223	33
GCF_000297235.3	270	271	306	288	270	270	272	270	273	0	120	115	118	19	127	100	201	299	146	109	124	161	146	248	106	248	168	239	151	207	266	130	128	128	128	128	128	119	147	120	128	133	136	120	132	176	122	112	276
GCF_000352705.1	226	228	263	247	227	227	230	227	230	120	0	46	60	129	118	35	139	255	85	39	104	101	88	191	37	191	129	182	88	145	223	63	61	61	61	61	61	56	88	56	69	62	70	56	68	165	57	46	232
GCF_000387845.2	217	218	254	237	217	217	220	217	220	115	46	0	51	125	111	26	127	247	71	33	99	87	82	182	28	182	116	173	69	133	213	56	54	54	54	54	54	51	81	52	61	57	62	50	60	164	51	38	223
GCF_000397565.1	210	211	243	226	209	210	212	209	213	118	60	51	0	127	116	40	134	237	80	44	104	94	89	179	41	179	124	172	89	138	207	70	68	68	68	68	68	57	91	62	75	68	71	62	68	163	62	49	215
GCF_000564835.2	280	281	316	298	280	280	282	280	283	19	129	125	127	0	137	110	210	309	155	119	134	172	156	254	116	254	178	246	161	216	276	140	138	138	138	138	138	129	156	130	138	143	145	130	141	184	132	122	286
GCF_002230325.1	265	266	302	285	265	265	268	265	268	127	118	111	116	137	0	95	200	295	143	106	122	158	141	245	101	245	162	237	148	207	261	125	124	124	124	124	124	117	142	118	126	128	131	117	128	173	118	107	270
GCF_002232075.1	211	212	248	231	211	211	214	211	214	100	35	26	40	110	95	0	118	240	59	21	87	75	70	167	16	167	106	158	63	124	207	42	40	40	40	40	40	35	69	35	45	45	46	35	44	147	36	22	217
GCF_002263055.1	263	264	299	281	263	263	266	263	265	201	139	127	134	210	200	118	0	290	128	126	191	139	174	264	122	264	185	254	142	38	258	147	145	145	145	145	145	140	163	139	147	148	152	139	148	238	138	129	267
GCF_002307515.1	105	106	145	125	105	106	108	106	107	299	255	247	237	309	295	240	290	0	249	244	285	260	254	386	241	386	258	377	270	298	96	267	266	266	266	266	266	258	286	261	272	265	272	260	270	333	260	250	107
GCF_002310615.1	222	223	259	241	222	222	226	222	225	146	85	71	80	155	143	59	128	249	0	70	137	86	120	212	64	212	133	205	93	134	218	91	89	89	89	89	89	83	112	83	93	93	96	83	93	193	84	72	228
GCF_002467445.1	216	217	253	236	215	216	219	216	219	109	39	33	44	119	106	21	126	244	70	0	94	87	77	175	22	175	116	166	74	131	212	50	48	48	48	48	48	42	78	44	56	50	55	42	52	155	44	32	220
GCF_002484405.1	256	258	292	277	257	257	260	257	260	124	104	99	104	134	122	87	191	285	137	94	0	152	98	243	89	243	156	234	140	197	252	118	116	116	116	116	116	109	139	112	121	112	122	111	119	174	112	99	263
GCF_002484965.1	229	229	264	247	228	228	231	228	231	161	101	87	94	172	158	75	139	260	86	87	152	0	136	228	82	228	146	220	103	144	226	106	104	104	104	104	104	100	130	100	109	110	112	100	109	209	99	87	235
GCF_002486005.1	225	227	261	246	226	226	229	226	229	146	88	82	89	156	141	70	174	254	120	77	98	136	0	224	72	224	108	215	123	178	221	102	100	100	100	100	100	92	126	96	102	95	103	93	101	191	95	82	232
GCF_002514455.1	358	359	390	374	358	358	362	358	361	248	191	182	179	254	245	167	264	386	212	175	243	228	224	0	174	0	260	29	218	266	352	195	193	193	193	193	193	187	210	187	196	200	200	184	199	283	186	180	364
GCF_002534845.1	212	213	248	232	212	212	215	212	215	106	37	28	41	116	101	16	122	241	64	22	89	82	72	174	0	174	112	165	69	128	208	48	46	46	46	46	46	40	74	42	51	47	52	41	50	153	42	28	218
GCF_002537995.1	358	359	390	374	358	358	361	358	361	248	191	182	179	254	245	167	264	386	212	175	243	228	224	0	174	0	260	29	218	266	352	195	193	193	193	193	193	187	210	187	196	200	200	184	199	283	186	180	364
GCF_002540915.1	226	227	265	247	226	226	230	226	229	168	129	116	124	178	162	106	185	258	133	116	156	146	108	260	112	260	0	252	133	190	222	136	134	134	134	134	134	130	158	130	138	139	141	129	137	211	132	118	232
GCF_002543855.1	349	350	381	365	349	349	352	349	352	239	182	173	172	246	237	158	254	377	205	166	234	220	215	29	165	29	252	0	209	258	342	187	186	186	186	186	186	179	203	178	186	191	190	175	190	275	176	171	355
GCF_002547315.1	239	240	276	258	239	239	243	239	242	151	88	69	89	161	148	63	142	270	93	74	140	103	123	218	69	218	133	209	0	146	235	94	92	92	92	92	92	88	117	88	97	97	98	88	96	197	88	75	244
GCF_002917515.1	271	272	306	291	271	271	275	271	273	207	145	133	138	216	207	124	38	298	134	131	197	144	178	266	128	266	190	258	146	0	266	152	150	150	150	150	150	145	167	146	153	154	157	147	153	246	147	134	274
GCF_003864955.1	25	26	66	46	25	26	29	26	28	266	223	213	207	276	261	207	258	96	218	212	252	226	221	352	208	352	222	342	235	266	0	234	233	233	233	233	233	226	252	228	238	231	239	227	237	301	227	217	28
GCF_003886035.1	237	238	274	257	237	237	240	237	240	130	63	56	70	140	125	42	147	267	91	50	118	106	102	195	48	195	136	187	94	152	234	0	2	2	2	2	2	65	97	65	76	74	73	63	72	172	66	53	244
GCF_003886185.1	236	237	273	256	236	236	239	236	239	128	61	54	68	138	124	40	145	266	89	48	116	104	100	193	46	193	134	186	92	150	233	2	0	0	0	0	0	63	97	64	75	72	71	61	70	171	64	51	243
GCF_003886225.1	236	237	273	256	236	236	240	236	239	128	61	54	68	138	124	40	145	266	89	48	116	104	100	193	46	193	134	186	92	150	233	2	0	0	0	0	0	63	97	64	75	72	71	61	70	171	64	51	243
GCF_003886245.1	236	237	273	256	236	236	240	236	239	128	61	54	68	138	124	40	145	266	89	48	116	104	100	193	46	193	134	186	92	150	233	2	0	0	0	0	0	63	97	64	75	72	71	61	70	171	64	51	243
GCF_003886285.1	236	237	273	256	236	236	239	236	239	128	61	54	68	138	124	40	145	266	89	48	116	104	100	193	46	193	134	186	92	150	233	2	0	0	0	0	0	63	97	64	75	72	71	61	70	171	64	51	243
GCF_003886295.1	236	237	273	256	236	236	239	236	239	128	61	54	68	138	124	40	145	266	89	48	116	104	100	193	46	193	134	186	92	150	233	2	0	0	0	0	0	63	97	64	75	72	71	61	70	171	64	51	243
GCF_004567065.1	230	231	266	250	230	230	233	230	233	119	56	51	57	129	117	35	140	258	83	42	109	100	92	187	40	187	130	179	88	145	226	65	63	63	63	63	63	0	88	52	66	67	69	51	66	168	50	46	234
GCF_005385385.1	255	256	289	276	255	255	258	255	258	147	88	81	91	156	142	69	163	286	112	78	139	130	126	210	74	210	158	203	117	167	252	97	97	97	97	97	97	88	0	92	52	97	103	91	102	192	91	81	261
GCF_005385585.1	232	233	269	250	232	232	236	232	235	120	56	52	62	130	118	35	139	261	83	44	112	100	96	187	42	187	130	178	88	146	228	65	64	64	64	64	64	52	92	0	69	69	69	46	68	167	46	47	237
GCF_005386165.1	241	242	278	262	241	241	244	241	244	128	69	61	75	138	126	45	147	272	93	56	121	109	102	196	51	196	138	186	97	153	238	76	75	75	75	75	75	66	52	69	0	80	79	66	77	175	69	57	248
GCF_005386825.1	236	237	273	255	236	236	240	236	239	133	62	57	68	143	128	45	148	265	93	50	112	110	95	200	47	200	139	191	97	154	231	74	72	72	72	72	72	67	97	69	80	0	81	66	79	183	69	56	242
GCF_005388205.1	242	243	278	261	242	242	246	242	245	136	70	62	71	145	131	46	152	272	96	55	122	112	103	200	52	200	141	190	98	157	239	73	71	71	71	71	71	69	103	69	79	81	0	69	31	177	70	56	248
GCF_005388325.1	231	232	266	251	231	231	235	231	234	120	56	50	62	130	117	35	139	260	83	42	111	100	93	184	41	184	129	175	88	147	227	63	61	61	61	61	61	51	91	46	66	66	69	0	66	168	45	46	236
GCF_005388425.1	241	242	277	260	241	241	245	241	244	132	68	60	68	141	128	44	148	270	93	52	119	109	101	199	50	199	137	190	96	153	237	72	70	70	70	70	70	66	102	68	77	79	31	66	0	176	69	55	245
GCF_006231735.1	305	305	338	322	305	304	307	304	306	176	165	164	163	184	173	147	238	333	193	155	174	209	191	283	153	283	211	275	197	246	301	172	171	171	171	171	171	168	192	167	175	183	177	168	176	0	169	156	310
GCF_007954255.1	231	232	267	249	231	231	234	231	234	122	57	51	62	132	118	36	138	260	84	44	112	99	95	186	42	186	132	176	88	147	227	66	64	64	64	64	64	50	91	46	69	69	70	45	69	169	0	47	236
GCF_008040715.1	220	221	258	241	220	220	223	220	223	112	46	38	49	122	107	22	129	250	72	32	99	87	82	180	28	180	118	171	75	134	217	53	51	51	51	51	51	46	81	47	57	56	56	46	55	156	47	0	226
GCF_008388815.1	31	31	72	52	31	31	34	32	33	276	232	223	215	286	270	217	267	107	228	220	263	235	232	364	218	364	232	355	244	274	28	244	243	243	243	243	243	234	261	237	248	242	248	236	245	310	236	226	0
GCF_008389275.1	254	255	291	273	254	254	257	254	257	140	78	75	82	150	140	59	154	280	106	66	134	123	116	205	65	205	153	196	112	159	249	89	87	87	87	87	87	79	106	79	87	89	94	78	92	185	79	70	259
GCF_009799295.1	266	267	300	284	266	266	270	266	269	155	94	89	96	164	155	75	120	295	119	81	150	138	133	217	80	217	167	209	127	125	262	101	99	99	99	99	99	94	121	95	104	106	109	95	106	200	94	86	270
GCF_011751355.1	323	323	359	343	323	322	324	322	324	232	223	214	207	240	233	204	252	330	220	211	228	224	250	345	207	345	241	335	232	256	317	232	230	230	230	230	230	224	246	224	233	234	240	225	235	228	226	215	329
GCF_013168875.1	242	243	278	261	242	242	246	242	245	133	68	62	70	142	131	50	152	270	100	54	114	115	98	197	52	197	141	189	102	158	238	80	78	78	78	78	78	72	103	72	82	73	85	72	83	181	73	61	247
GCF_013170525.1	241	242	275	259	241	241	245	241	244	133	66	61	70	142	130	49	150	269	99	53	112	114	95	198	51	198	140	190	101	156	237	78	76	76	76	76	76	71	101	70	81	71	83	70	81	180	72	60	246
GCF_013170575.1	236	237	269	254	236	236	239	236	239	132	68	60	69	141	129	50	151	264	100	54	114	114	96	191	52	191	140	183	101	156	231	79	77	77	77	77	77	72	101	72	80	71	84	70	82	179	72	60	240
GCF_013170655.1	237	238	273	256	237	237	240	237	240	129	63	57	66	138	125	45	147	265	95	49	108	110	92	192	47	192	136	183	97	151	233	75	73	73	73	73	73	66	97	66	77	68	80	67	78	174	68	56	242
GCF_013370705.1	270	272	307	291	271	271	275	271	274	172	129	124	122	181	172	110	205	299	156	119	164	173	139	253	116	253	175	244	162	212	266	139	138	138	138	138	138	128	158	130	137	142	144	129	144	211	130	121	277
GCF_013395365.1	275	276	309	294	275	275	279	275	277	210	148	136	143	219	211	127	40	302	137	135	200	146	183	271	131	271	195	261	151	42	269	156	154	154	154	154	154	149	173	148	157	159	159	150	154	250	150	138	279
GCF_013424385.1	316	317	351	337	316	316	320	316	318	239	181	170	174	249	240	161	215	343	179	166	233	193	217	299	166	299	226	292	183	223	313	187	186	186	186	186	186	180	196	180	186	191	193	178	192	267	177	171	321
GCF_013424425.1	398	399	430	418	398	398	402	398	400	322	266	254	244	331	324	246	288	424	264	251	317	277	302	383	251	383	308	375	267	299	395	269	270	270	270	270	270	264	277	264	270	272	276	263	275	346	259	256	403
GCF_013424455.1	323	324	357	344	323	323	327	323	325	245	186	177	178	255	245	167	218	352	186	172	239	199	223	309	172	309	231	301	188	226	319	192	192	192	192	192	192	185	199	185	192	196	199	183	199	272	182	178	327
GCF_013424545.1	310	311	345	331	310	310	314	310	312	229	170	161	163	239	229	151	205	339	171	156	224	184	209	290	156	290	216	283	172	209	307	176	177	177	177	177	177	170	187	169	176	179	183	167	183	261	167	162	315
GCF_015553995.1	105	106	144	125	105	106	108	106	107	300	256	248	235	310	296	242	291	20	251	246	287	261	256	387	242	387	258	378	271	299	95	268	267	267	267	267	267	260	286	262	273	264	273	261	271	335	261	251	107
GCF_015620405.1	237	238	277	258	237	237	240	237	240	166	130	118	123	175	164	108	181	267	134	118	157	147	153	261	113	261	93	253	135	187	233	136	134	134	134	134	134	130	157	132	137	141	142	131	138	207	131	119	243
GCF_015620515.1	229	230	268	249	229	229	232	229	232	161	99	84	99	171	158	74	152	259	101	83	151	114	133	230	80	230	80	221	101	158	225	104	102	102	102	102	102	96	128	98	107	107	109	98	106	205	98	86	235
GCF_016776365.1	297	298	331	315	297	297	301	297	300	184	128	118	125	192	185	106	149	322	150	114	180	165	162	249	110	249	194	240	155	156	291	135	133	133	133	133	133	127	148	127	132	137	140	127	137	229	127	117	301
GCF_018446275.1	222	223	259	242	222	222	225	222	225	112	48	43	55	122	109	27	130	251	74	35	102	92	85	178	33	178	121	169	80	136	218	57	55	55	55	55	55	42	82	37	59	59	61	37	60	160	37	38	227
GCF_018862855.1	329	330	365	347	329	329	331	329	331	235	221	214	203	244	230	203	252	342	227	213	228	237	247	347	209	347	257	337	247	258	324	229	229	229	229	229	229	224	245	223	230	235	237	222	234	273	224	213	335
GCF_018862865.1	324	325	360	342	324	324	326	324	326	229	216	208	198	238	224	197	246	337	221	207	222	231	241	341	203	341	252	331	241	252	319	224	224	224	224	224	224	219	240	217	225	229	231	216	228	267	219	207	330
GCF_018862935.1	324	325	360	342	324	324	326	324	326	229	216	208	197	238	224	197	246	337	221	207	222	231	241	341	203	341	252	331	241	252	319	224	224	224	224	224	224	219	241	217	225	229	231	216	228	267	219	207	329
GCF_018862975.1	330	331	366	348	330	330	332	330	332	236	222	215	204	245	231	204	252	343	228	214	229	238	248	348	210	348	258	338	248	258	325	230	230	230	230	230	230	225	246	224	231	236	238	223	235	274	225	214	336
GCF_019051735.1	11	12	52	32	11	12	14	12	14	271	228	218	212	281	266	212	263	104	223	217	258	229	227	359	213	359	227	350	240	272	24	237	237	237	237	237	237	231	257	233	243	237	243	232	242	307	232	222	29
GCF_019053115.1	11	12	51	32	11	12	14	12	14	271	228	218	212	281	266	212	263	104	223	217	258	229	227	358	213	358	227	349	240	272	24	237	237	237	237	237	237	231	256	233	243	237	243	232	242	306	232	222	29
GCF_019053335.1	10	11	51	31	10	11	13	11	13	270	227	217	211	280	265	211	262	103	222	216	257	228	226	358	212	358	226	349	239	271	23	236	236	236	236	236	236	230	256	232	242	236	242	231	241	306	231	221	28
GCF_019202555.1	259	260	295	277	259	259	262	259	262	169	114	100	115	179	169	89	156	287	113	99	163	130	149	233	96	233	160	224	110	163	255	119	117	117	117	117	117	110	136	111	118	123	124	108	120	210	112	101	263
GCF_019282655.1	101	102	140	120	101	102	104	102	103	297	253	245	235	307	292	239	288	18	247	243	284	258	253	384	240	384	255	375	268	295	92	265	264	264	264	264	264	257	283	259	269	262	270	258	268	332	258	247	103
GCF_020669235.1	241	242	278	261	241	241	244	241	244	134	66	60	70	143	130	48	151	267	98	52	113	113	96	197	50	197	140	189	100	156	235	77	75	75	75	75	75	70	103	71	81	71	83	70	80	181	70	59	246
GCF_020670065.1	267	268	303	285	267	267	270	267	270	27	117	113	115	36	124	97	200	298	145	106	121	161	143	245	103	245	167	236	150	205	262	127	125	125	125	125	125	116	144	117	124	129	133	115	127	173	119	108	273
GCF_020805565.1	278	279	314	298	278	278	281	278	280	209	152	142	144	218	212	131	181	282	144	138	205	157	189	277	135	277	201	268	163	187	272	158	156	156	156	156	156	149	176	152	160	162	164	151	159	252	152	142	281
GCF_020827655.1	85	86	123	107	85	86	88	86	87	325	283	274	262	335	321	268	317	166	279	272	314	285	283	411	268	411	285	402	294	324	87	294	293	293	293	293	293	284	310	288	297	293	298	286	297	355	286	277	92
GCF_021109905.1	245	246	285	266	245	245	249	245	248	174	139	126	131	184	172	116	189	275	142	126	165	155	161	270	121	270	101	261	143	196	241	144	143	143	143	143	143	137	164	140	146	147	150	139	146	216	140	127	251
GCF_021394715.1	323	324	359	341	323	323	325	323	325	229	216	208	197	238	225	198	246	336	222	207	222	232	241	342	203	342	253	332	242	252	318	225	225	225	225	225	225	220	241	216	226	229	232	216	229	268	220	208	329
GCF_021646635.1	273	274	307	292	273	273	275	273	275	200	188	179	174	210	197	168	211	274	184	179	191	197	191	315	173	315	200	305	203	215	267	197	195	195	195	195	195	190	211	190	194	199	200	191	199	235	192	177	279
GCF_022130745.1	10	11	51	31	10	11	13	11	13	270	227	217	211	280	265	211	263	103	221	216	257	229	226	358	212	358	226	349	239	271	23	237	236	236	236	236	236	230	255	232	242	235	242	231	241	305	231	221	29
GCF_022972695.1	252	253	289	272	252	252	255	252	255	140	80	72	78	149	139	55	154	282	104	66	132	121	115	202	62	202	152	193	108	161	247	87	85	85	85	85	85	78	104	80	85	87	87	79	86	179	79	67	259
GCF_023526855.1	311	312	345	330	311	311	314	311	314	167	158	154	150	177	166	137	233	339	184	146	164	202	183	284	144	284	202	275	191	241	306	168	167	167	167	167	167	158	183	159	164	173	172	158	169	105	160	149	313
GCF_023526975.1	305	306	340	325	305	305	307	305	308	160	152	148	146	169	161	133	179	328	179	140	157	197	177	274	136	274	203	265	186	182	300	163	161	161	161	161	161	152	176	153	160	164	166	153	161	198	155	144	309
GCF_023599395.1	323	324	359	341	323	323	325	323	325	228	215	207	197	237	223	196	245	336	220	206	221	229	240	339	202	339	251	330	240	251	318	222	222	222	222	222	222	218	240	216	224	228	230	215	227	264	218	206	329
GCF_024126895.1	272	273	307	289	272	272	275	272	274	181	119	108	119	191	178	97	174	302	125	107	172	137	157	250	103	250	168	241	102	179	270	126	124	124	124	124	124	119	148	118	127	128	130	118	129	223	120	108	279
GCF_024126905.1	273	274	308	290	273	273	275	273	275	182	120	109	120	192	179	98	175	303	126	108	173	138	158	251	104	251	169	242	103	180	271	127	125	125	125	125	125	120	149	119	128	129	131	119	130	224	121	109	280
GCF_024128885.1	254	255	291	273	254	254	257	254	257	141	79	77	86	151	140	61	156	283	108	68	136	125	120	208	67	208	156	199	114	163	249	90	89	89	89	89	89	81	109	81	89	91	96	79	94	180	81	72	260
GCF_024198625.1	27	28	68	48	27	28	31	28	30	271	228	218	210	281	266	212	264	104	223	217	258	229	227	359	213	359	225	350	239	272	25	238	237	237	237	237	237	231	256	233	243	237	244	232	242	306	231	222	28
GCF_024380935.1	253	254	287	272	253	253	257	253	256	139	79	74	82	149	139	58	153	280	103	67	130	121	115	206	64	206	152	197	110	159	248	89	87	87	87	87	87	78	104	81	86	90	93	80	90	170	80	69	256
GCF_024700815.2	333	334	368	351	333	333	336	333	335	200	174	163	158	210	199	150	244	360	195	158	193	209	210	291	156	291	231	283	196	246	328	180	180	180	180	180	180	169	192	168	175	183	181	170	179	239	169	161	336
GCF_024700885.2	332	333	367	350	332	332	334	332	334	199	173	162	156	209	198	149	243	360	194	157	192	208	209	292	155	292	230	284	195	246	327	178	178	178	178	178	178	169	192	167	174	182	180	168	178	236	169	159	335
GCF_025262525.1	44	45	85	63	44	45	48	45	47	285	245	235	227	295	282	229	278	120	240	234	274	248	244	375	230	375	244	366	257	287	41	255	254	254	254	254	254	248	273	248	259	253	260	249	258	319	249	238	48
GCF_025395735.1	263	264	298	283	263	263	267	263	266	152	88	82	92	162	152	69	173	291	120	75	135	135	119	219	72	219	164	210	123	180	260	100	98	98	98	98	98	93	125	94	105	92	104	92	104	202	94	82	270
GCF_025808215.1	84	85	124	104	84	85	88	85	86	286	243	233	225	295	281	227	278	104	222	232	271	248	240	374	228	374	242	365	254	286	76	253	253	253	253	253	253	246	271	247	258	250	259	246	257	321	246	237	87
GCF_026135945.1	353	354	388	370	352	353	355	353	355	226	200	189	180	236	225	178	268	378	219	183	222	234	237	316	184	316	256	309	222	271	348	206	206	206	206	206	206	194	215	196	202	212	208	198	206	263	196	186	355
GCF_026307555.1	360	361	394	377	360	360	362	360	362	269	243	233	228	279	267	221	309	387	263	229	261	277	251	356	227	356	285	351	266	314	353	250	248	248	248	248	248	240	257	239	243	250	251	240	247	301	242	229	363
GCF_026308135.1	360	361	394	377	360	360	363	360	362	269	243	233	228	279	267	221	309	387	263	229	261	277	251	356	227	356	285	351	266	314	353	250	248	248	248	248	248	240	257	239	243	250	251	240	247	301	242	229	363
GCF_028527695.1	273	274	308	293	273	273	277	273	276	209	149	138	145	219	210	128	75	297	139	136	204	150	186	271	133	271	197	262	152	78	267	154	155	155	155	155	155	149	175	149	159	159	162	149	158	250	150	139	278
GCF_028594835.1	21	22	61	41	21	22	24	22	24	278	235	225	216	288	273	219	270	113	230	224	265	237	234	364	220	364	236	355	247	278	34	245	244	244	244	244	244	238	263	240	250	244	250	239	249	312	238	229	40
GCF_900499715.1	43	43	82	62	43	43	47	44	45	274	233	222	214	283	270	216	266	105	226	221	262	232	231	358	217	358	231	350	244	274	36	242	241	241	241	241	241	235	262	237	247	241	248	236	246	307	235	226	45
GCF_902161215.1	45	46	85	65	45	46	49	46	48	278	236	225	217	287	273	219	268	107	230	224	265	237	234	363	220	363	234	355	247	276	38	245	244	244	244	244	244	238	263	239	249	244	251	239	249	312	239	229	48
[truncated: 56 more columns]

## Sheet: Table S3_strains
		Epidemiological data					Identification - Genotyping					Resistance genes														Resistance genes
Study name	Identified	Sampling informations	Gender	Governorate	Weight	Age	Bacteria species	Sequence Type (ST)	Serotype	Phylogroup	Phenotype	ESBL gene	pAmpC gene	Penicillins	Tetracycline	Sulfonamides	Trimethoprim	macrolides	Phenicols	Aminoglycosides	Quinolones	Fosfomycin	Quinolones	Plasmid content	Genetic determinant of blaCTX-M/bla-DHA genes	Kanamycin (S≥17; R<15)	Tobramycin (S≥18; R<16)	Gentamicin (S≥18; R<16)	Apramycin (S≥15; R<12)	Streptomycin (S≥15; R<13)	Amikacin (S≥17; R<15)	Netilmicine (S≥21; R<19)	Tetracycline (S≥19; R<17)	Chloramphenicol (S≥22; R<19)	Florfenicol (S≥19; R<15)	Nalidixic acid (S≥20; R<15)	Ciprofloxacin (S≥24; R<22)	Trimethoprim (S≥16; R<12)	Sulfonamides (S≥17; R<12)
63521	D48	2022	Woman	Tunis	Normal	18	Escherichia coli	1193	O75:H5	B2	ESBL	blaCTX-M-15	-	-	-	-	-	-	-	-	-	-	-	Col(BS512),Col156,ColRNAI,IncFIA,IncFIB(AP001918),IncI(Gamma)	chromosome	23	20	29	20	20	25	29	25	31	28	6	6	28	23
63144	O12	2023	Woman	Sousse	Over-weight	38	Escherichia coli	13823	O45:H10/H2	A	ESBL	blaCTX-M-15	-	-	tet(A)	sul1	dfrA17	-	-	aadA5	qnrS1	-	-	IncFIB(AP001918),IncY	ND	23	23	29	21	18	26	29	24	28	29	24	29	6	6
63522	1	2022	Woman	Sousse	Normal	24	Escherichia coli	349	O86:H2	D	AmpC	-	blaDHA-1	-	tet(A)	sul1,sul2	dfrA7,dfrA17	mph(A)	-	aph(6)-Id,aph(3'')-Ib	qnrB4	-	-	Col(pHAD28),Col440I,IncQ1	chromosome	23	23	27	18	6	25	29	6	26	25	19	34	6	6
63523	2	2022	Woman	Sousse	Normal	24	Escherichia coli	349	O86:H2	D	AmpC	-	blaDHA-1	-	tet(A)	sul1,sul2	dfrA17,dfrA7	mph(A)	-	aph(6)-Id,aph(3'')-Ib	qnrB4	-	-	Col(pHAD28),IncQ1	chromosome	25	24	28	17	6	26	28	6	25	25	17	35	6	6
63240	V15	2023	Woman	Monastir	Normal	56	Escherichia coli	58	ND:H37	B1	ESBL	blaCTX-M-15	-	blaTEM-1B	tet(A)	-	-	-	floR	-	qnrS1	-	-	IncFIB(AP001918),IncFIC(FII),IncI1-I(Alpha)	chromosome	24	25	28	23	21	26	27	6	9	9	21	31	25	21
63236	V7	2023	Woman	Monastir	Normal	45	Escherichia coli	10955	ND:H19	B1	ESBL	blaCTX-M-15	-	-	-	sul1	dfrA17	-	-	aadA5	qnrS1	-	-	IncFIB(AP001918),IncFII(pRSB107)	IncF / F-:A-:B15	26	24	27	21	18	26	26	25	29	28	6	19	6	6
63526	A2	2021	Woman	Sousse	Normal	32	Escherichia coli	10	O101	A	ESBL	blaCTX-M-15	-	blaTEM-1B	tet(A)	-	-	-	floR	aph(6)-Id,aph(3'')-Ib	qnrS1	-	-	IncFII,IncI1-I(Alpha)	IncI1 pST36 (CC3)	28	28	30	25	25	30	32	6	6	6	15	30	25	21
63527	4	2022	Woman	Sousse	Normal	31	Escherichia coli	349	ND :H27	D	AmpC	-	blaDHA-1	-	tet(A)	sul1	-	mph(A)	-	-	qnrB4	-	-	no blast à 80% homologie dans plasmid Finder	chromosome	26	27	29	24	23	26	32	17	31	30	23	38	32	26
63366	O19	2023	Woman	Sousse	Over-weight	42	Escherichia coli	10	O101:H9	A	ESBL	blaCTX-M-15	-	blaTEM-1B	tet(A),tet(B)	sul2	dfrA14	-	-	aph(6)-Id,aph(3'')-Ib	qnrS1	-	-	IncY	IncY	25	24	26	20	10	24	25	22	29	28	20	32	6	6
63528	T26	2022	Woman	Tunis	ND	ND	Escherichia coli	349	O101:H9	D	AmpC	-	blaDHA-1	-	tet(A)	sul1	-	mph(A)	-	-	qnrB4	-	-	no blast à 80% homologie dans plasmid Finder	chromosome	25	26	28	22	23	27	30	6	30	30	22	35	30	25
63246	V9	2023	Man	Tunis	Normal	32	Escherichia coli	12637	O37:H19	D	ESBL	blaCTX-M-15	-	-	-	-	-	mph(A)	-	-	qnrS1	-	-	Col(MG828),IncFIB(AP001918)	IncF / F-:A-:B15	25	25	29	23	22	27	28	26	25	29	19	30	29	30
63248	V13	2023	Woman	Tunis	Normal	49	Escherichia coli	131	O153:H5	B2	ESBL	blaCTX-M-15	-	blaTEM-1B	-	sul1	dfrA12,dfrA14	mph(A)	-	aadA2	-	-	-	Col156,IncB/O/K/Z,IncFIB(AP001918),IncFIB(H89-PhagePlasmid),IncFII,IncFII(pEH01),IncI1-I(Alpha)	IncFIB / undetermined formula	24	25	26	21	16	26	29	28	28	28	25	38	7	8
63529	3	2022	Woman	Sousse	Normal	50	Escherichia coli	349	O86:H2	D	AmpC	-	blaDHA-1	-	tet(A)	sul1,sul2	dfrA17,dfrA7	mph(A)	-	aph(6)-Id,aph(3'')-Ib	qnrB4	-	-	Col(pHAD28),Col440I,IncQ1	chromosome	24	25	28	22	6	20	29	6	26	26	16	33	6	6
63530	D4	2022	Woman	Tunis	Normal	43	Escherichia coli	349	O86:H2	D	AmpC	-	blaDHA-1	-	tet(A)	sul1,sul2	dfrA17,dfrA7	mph(A)	-	aph(6)-Id,aph(3'')-Ib	qnrB4	-	-	Col(pHAD28),Col440I,IncQ1	chromosome	25	26	29	23	22	28	30	6	24	27	20	37	6	6
63233	O20	2023	Man	Sousse	Over-weight	53	Escherichia coli	155	ND:H21	B1	ESBL	blaCTX-M-15	-	-	tet(A)	-	-	-	-	-	qnrS1	-	-	no hit found à 80% homologie	chromosome	25	26	29	20	20	27	29	6	28	27	23	29	27	25
63365	O15	2023	Woman	Sousse	Over-weight	37	Escherichia coli	480	O156:H11/H36	D	ESBL	blaCTX-M-15	-	-	-	-	-	-	-	-	qnrS1	-	-	Col(pHAD28),Col440I,IncFIB(AP001918),IncR,IncY	ND	24	25	28	21	19	26	31	25	25	25	23	33	26	32
63531	G2-1	2021	Woman	Sousse	normal	40	Escherichia coli	349	O86:H2	D	AmpC	-	blaDHA-1	-	tet(A)	sul1,sul2	dfrA7,dfrA17	mph(A)	-	aph(6)-Id,aph(3'')-Ib	qnrB4	-	-	Col(pHAD28),Col440I,IncQ1	chromosome	24	24	27	21	6	26	29	6	27	29	21	35	6	6
63532	G2-2	2021	Woman	Sousse	Normal	ND	Escherichia coli	349	O86:H2	D	AmpC	-	blaDHA-1	-	tet(A)	sul1,sul2	dfrA7,dfrA17	mph(A)	-	aph(6)-Id,aph(3'')-Ib	qnrB4	-	-	Col(pHAD28),Col440I,IncQ1	chromosome	26	27	29	24	9	28	30	6	28	29	23	36	6	6
63533	F2	2021	Man	Sousse	Normal	50	Escherichia coli	349	O86:H2	D	AmpC	-	blaDHA-1	-	tet(A)	sul1,sul2	dfrA17,dfrA7	mph(A)	-	aph(6)-Id,aph(3'')-Ib	qnrB4	-	-	Col(pHAD28),Col440I,IncQ1	chromosome	28	27	29	25	6	29	32	6	28	28	21	38	6	6
63242	V19	2023	Man	Monastir	Normal	41	Escherichia coli	7036	O8: H12	A	ESBL	blaCTX-M-15	-	blaTEM-1B	tet(A)	sul2	dfrA14	-	-	aph(6)-Id,aph(3'')-Ib	qnrS1	-	-	IncFIB(AP001918),IncFIB(K)	IncF / F-:A-:B53	25	25	28	22	6	27	28	6	27	27	19	28	6	6
63362	V6	2023	Woman	Monastir	Normal	53	Escherichia coli	7036	O8:H12	A	ESBL	blaCTX-M-15	-	blaTEM-1B	tet(A)	sul2	dfrA14	-	-	aph(6)-Id,aph(3'')-Ib	qnrS1	-	-	Col156,IncB/O/K/Z,IncFIB(AP001918),IncFIB(K),IncFIB(pLF82-PhagePlasmid)	IncF / F-:A-:B53	24	25	30	21	6	26	30	6	26	27	19	27	6	8
63227	V5	2023	Woman	Sousse	Normal	39	Escherichia coli	10	ND:H27	A	ESBL	blaCTX-M-15	-	-	tet(A)	sul1	dfrA1	-	-	aadA1	qnrS1	-	-	ColRNAI,IncFII	IncF/F2:A-:B-	23	24	23	20	12	24	28	6	26	28	15	32	6	6
63525	6	2022	Woman	Tunis	Normal	18	Escherichia coli	10	O19:H19	A	ESBL	blaCTX-M-15	-	blaTEM-1B	tet(A)	sul2	dfrA14	-	-	aph(6)-Id,aph(3'')-Ib	qnrS1	-	-	IncFIB(AP001918),IncFIB(K)	IncF / F-:A-:B53	24	26	27	22	6	29	29	6	28	28	22	29	6	6
63524	5	2022	Woman	Monastir	Normal	63	Escherichia coli	10	O19:H19	A	ESBL	blaCTX-M-15	-	blaTEM-1B	tet(A)	sul2	dfrA14	-	-	aph(6)-Id,aph(3'')-Ib	qnrS1	-	-	IncFIB(AP001918),IncFIB(K)	IncF / F-:A-:B53	25	27	29	22	6	28	31	6	30	29	20	30	6	6
63364	O11	2023	Woman	Sousse	Over-weight	36	Klebsiella pneumoniae	313	-	-	ESBL + AmpC	blaCTX-M-15	blaDHA-1	blaSHV-111	tet(A)	sul2, sul1	dfrA12	mph(A)	-	aph(6)-Id,aph(3'')-Ib, aadA2, aph(3')-Ia	qnrS1,qnrB4	fosA	-	Col(IRGK),IncFIA(HI1),IncFIB(K),IncFIB(K)(pCAV1099-114),IncFII(pBK30683),IncR	CTX-M-15: IncFK/F34:FA-:B-/ DHA-1: IncR	6	27	27	24	6	27	34	6	34	28	17	24	6	6
63224	O2	2023	Woman	sousse	Over-weight	44	Klebsiella pneumoniae	1564	-	-	ESBL	blaCTX-M-15	-	blaOXA-1,blaTEM-1B	tet(A)	sul2	dfrA14	-	catB3	aph(6)-Id,aph(3'')-Ib, aac(3)-Iia, aac(6')-Ib-cr	qnrS1	fosA,fosA7	OqxA,OqxB	IncFIB(K),IncFIB(pKPHS1)	IncF / F-:A-:B47	14	13	11	21	6	24	22	6	26	25	21	29	6	6
MinION sequenced
